# Supplementary material for: Micro-CT Evaluation of Different Root Canal Irrigation Protocols on the Removal of Accumulated Hard Tissue Debris: A Systematic Review and Meta-Analysis
Source: J Clin Med. 2022 Oct 13;11(20):6053. doi: 10.3390/jcm11206053 (PMC9605157; doi:10.3390/jcm11206053)
Supplement: Supplementary file 1 [file jcm-11-06053-s001.zip]

Archive with 2 entries (2 files):
- Excel S1. Data collection.xlsx
- Supplementary Materials.pdf
