# Supplementary material for: Micro-CT Evaluation of Different Root Canal Irrigation Protocols on the Removal of Accumulated Hard Tissue Debris: A Systematic Review and Meta-Analysis
Source: J Clin Med. 2022 Oct 13;11(20):6053. doi: 10.3390/jcm11206053 (PMC9605157; doi:10.3390/jcm11206053)
Supplement: Supplementary file 1 [file jcm-11-06053-s001.zip › Excel S1. Data collection.xlsx]

## Sheet: Sheet1
1	de Mattos 2022		PUI			EasyClean			XPF			EndoActivator
	n=10		Mean	SD	n	Mean	SD	n	Mean	SD	n	Mean	SD	n
	debris volume(%)		51.76	27.17	10	31.3	19.21	10	79.86	19.38	10	62.08	22.36	10
2	De-Deus 2019		PUI			XPF
	n=10		Mean	SD	n	Mean	SD	n
	debris volume(%)		62.66	22.13	10	62.67	22.78	10
3	Freire 2015		PUI			EndoVac
	n=12		Mean	SD	n	Mean	SD	n
	debris volume(%)		55.55	21.91	12	53.65	18.16	12
4	Leoni 2017		PUI			XPF			SNI			SAF
	n=10		Mean	SD	n	Mean	SD	n	Mean	SD	n	Mean	SD	n
	debris volume(%)		94.1	6.8	10	89.7	10.4	10	45.7	15	10	41.3	9.4	10
5	Linden 2020		SNI			EDDY			PUI
	n=9		Mean	SD	N	Mean	SD	N	Mean	SD	N
	debris volume(%)		43.68	30.09	9	36.38	20.43	9	66.81	22.85	9
6	Rodig 2019		EndoActivator			EDDY			PUI			SNI
	n=10		Mean	SD	N	Mean	SD	N	Mean	SD	N	Mean	SD	N
	debris volume(%)		54.1	21.5	10	56.9	24.2	10	66.8	29.1	10	44.1	17.4	10
7	Rodrigues 2021		PUI			EDDY			SNI
	n=8		Mean	SD	n	Mean	SD	n	Mean	SD	n
	debris volume(%)		78.29	33.07	8	93	6.14	8	56.98	46.45	8
8	Silva 2019		PUI			EndoVac			SAF			EasyClean
	n=10		Mean	SD	n	Mean	SD	n	Mean	SD	n	Mean	SD	n
	Volume of AHTD before irrigation (A)		0.031	0.06	10	0.027	0.03	10	0.031	0.05	10	0.028	0.03	10
	Volume of AHTD after irrigation (B)		0.007	0.01	10	0.009	0.01	10	0.019	0.03	10	0.015	0.02	10
	A-B/A*100%		77.4194	6	10	66.6667	3	10	38.7097	5	10	46.4286	3	10
9	Verstraeten 2017		PUI			LAI			PIPS
	n=10		Mean	SD	n	Mean	SD	n	Mean	SD	n
	Mean vol% debris after preparation (A)		8.44	2.15	10	8.21	1.77	10	8.18	2.11	10
	Mean vol% debris after irrigation (B)		3.13	0.98	10	2.43	0.91	10	2.28	1.05	10
	A-B (%)		5.31	2.13	10	5.78	1.45	10	5.91	2.29	10
	A-B/A*100%		62.9147	2.13	10	70.4019	1.45	10	72.2494	2.29	10
10	Yang 2020		PUI			SWEEP			PIPS
	n=10		Mean	SD	n	Mean	SD	n	Mean	SD	n
	debris volume(%)	mesial	50.27	7.15	10	84.31	7.19	10	58.79	8.53	10
		distal	51.14	7.54	10	83.97	7.07	10	56.57	16.82	10
		total	50.705	7.16553	20	84.14	6.94227	20	57.68	13.0297	20
11	Zhao 2019		XPF			PUI			SNI
	n=20		Mean	SD	n	Mean	SD	n	Mean	SD	n
	debris volume(%)	RB	68.4	18	10	64.2	19.8	10	43.4	17.8	10
		XP-S	63.1	20.9	10	77.3	18.9	10	57.1	20.6	10
		total	65.75	19.1775	20	70.75	20.0017	20	50.25	20.0122	20

## Sheet: Sheet2
	PUI			SNI
	Mean	SD	n	Mean	SD	n
Leoni 2017	94.1	6.8	10	45.7	15	10
Linden 2020	66.81	22.85	9	43.68	30.09	9
Rodig 2019	66.8	29.1	10	44.1	17.4	10
Rodrigues 2021	78.29	33.07	8	56.98	46.45	8
Zhao 2019	64.2	19.8	10	43.4	17.8	10
Zhao 2019	77.3	18.9	10	57.1	20.6	10
	EndoVac			PUI
	Mean	SD	n	Mean	SD	n
Freire 2015	53.65	18.16	12	55.55	21.91	12
Silva 2019	66.67	3	10	77.42	6	10
SAI vs. PUI
	EndoActivator			PUI
	Mean	SD	n	Mean	SD	n
de Mattos 2022	62.08	22.36	10	51.76	27.17	10
Rodig 2019	54.1	21.5	10	66.8	29.1	10
	EDDY			PUI
	Mean	SD	N	Mean	SD	N
Linden 2020	36.38	20.43	9	66.81	22.85	9
Rodig 2019	56.9	24.2	10	66.8	29.1	10
Rodrigues 2021	93	6.14	8	78.29	33.07	8
Mechanical vs. PUI
	XPF			PUI
	Mean	SD	n	Mean	SD	n
de Mattos 2022	79.86	19.38	10	51.76	27.17	10
De-Deus 2019	62.67	22.78	10	62.66	22.13	10
Leoni 2017	89.7	10.4	10	94.1	6.8	10
Zhao 2019	68.4	18	10	64.2	19.8	10
Zhao 2019	63.1	20.9	10	77.3	18.9	10
	EasyClean			PUI
	Mean	SD	n	Mean	SD	n
de Mattos 2022	31.3	19.21	10	51.76	27.17	10
Silva 2019	46.43	3	10	77.42	6	10
	SAF			PUI
	Mean	SD	n	Mean	SD	n
Leoni 2017	41.3	9.4	10	94.1	6.8	10
Silva 2019	38.71	5	10	77.42	6	10
LAI vs. PUI
	PIPS			PUI
	Mean	SD	n	Mean	SD	n
Verstraeten 2017	72.2494	2.29	10	62.9147	2.13	10
Yang 2020	58.79	8.53	10	50.27	7.15	10
Yang 2020	56.57	16.82	10	51.14	7.54	10
	SWEEP			PUI
	Mean	SD	n	Mean	SD	n
Yang 2020	84.31	7.19	10	50.27	7.15	10
Yang 2020	83.97	7.07	10	51.14	7.54	10
